# Supplementary material for: Two new species of Lactifluus (Fungi, Russulales) from tropical Quercus forest in eastern Mexico
Source: MycoKeys. 2019 Oct 16;59:27–45. doi: 10.3897/mycokeys.59.38359 (PMC6811376; doi:10.3897/mycokeys.59.38359)
Supplement: XML Treatment for Lactifluus lorenae [file mycokeys.59.38359-treatment1.xml]

<!DOCTYPE tp:taxon-treatment
  PUBLIC "-//TaxonX//DTD Taxonomic Treatment Publishing DTD v0 20100105//EN" "tax-treatment-NSO.dtd">
<tp:taxon-treatment xmlns:tp="http://www.plazi.org/taxpub"><tp:treatment-meta><kwd-group><label>Taxon classification</label><kwd><named-content xmlns:xlink="http://www.w3.org/1999/xlink" content-type="kingdom">Fungi</named-content></kwd></kwd-group><mixed-citation publication-type="journal"><person-group><name><surname>Montoya</surname><given-names>Leticia</given-names></name><name><surname>Caro</surname><given-names>Abraham</given-names></name><name><surname>Ramos</surname><given-names>Antero</given-names></name><name><surname>Bandala1</surname><given-names>Victor M.</given-names></name></person-group><article-title>Two new species of <italic><tp:taxon-name><tp:taxon-name-part taxon-name-part-type="genus" reg="Lactifluus">Lactifluus</tp:taxon-name-part></tp:taxon-name></italic> (<tp:taxon-name><tp:taxon-name-part taxon-name-part-type="kingdom">Fungi</tp:taxon-name-part></tp:taxon-name>, <tp:taxon-name><tp:taxon-name-part taxon-name-part-type="genus" reg="Russulales">Russulales</tp:taxon-name-part></tp:taxon-name>) from tropical <italic><tp:taxon-name><tp:taxon-name-part taxon-name-part-type="genus" reg="Quercus">Quercus</tp:taxon-name-part></tp:taxon-name></italic> forest in eastern Mexico</article-title><source>MycoKeys</source><day>16</day><month>10</month><year>2019</year><volume>59</volume><fpage>27</fpage><lpage>45</lpage><pub-id pub-id-type="doi">10.3897/mycokeys.59.38359</pub-id></mixed-citation></tp:treatment-meta><tp:nomenclature><tp:taxon-name><object-id xmlns:xlink="http://www.w3.org/1999/xlink" content-type="arpha" xlink:type="simple">4449E347-64B4-5FFA-986F-F68B7B80B064</object-id>
              <tp:taxon-name-part taxon-name-part-type="genus" reg="Lactifluus">Lactifluus</tp:taxon-name-part>
              <tp:taxon-name-part taxon-name-part-type="species" reg="lorenae">lorenae</tp:taxon-name-part>
              <object-id xmlns:xlink="http://www.w3.org/1999/xlink" content-type="mycobank" xlink:type="simple">829060</object-id>
            </tp:taxon-name><tp:taxon-authority>Montoya, Caro, Ramos &amp; Bandala</tp:taxon-authority><tp:taxon-status xmlns:xlink="http://www.w3.org/1999/xlink" xlink:type="simple">sp. nov.</tp:taxon-status><xref ref-type="fig" rid="F2">Figs 2a, b</xref><xref ref-type="fig" rid="F3">, 3</xref><xref ref-type="fig" rid="F5">, 5a, b</xref></tp:nomenclature><tp:treatment-sec sec-type="Holotype" id="SECID0E4UAI"><title>Holotype.</title><p>MEXICO, Veracruz State, Alto Lucero Co., 12 km SW Palma Sola (road Veracruz-Nautla) 25 June 2015, Montoya 5190 (<abbrev xmlns:xlink="http://www.w3.org/1999/xlink" content-type="institution" xlink:title="Institute of Ecology, A.C., Xalapa, Mexico" id="ABBRID0EDVAI" xlink:type="simple">XAL</abbrev>). Ectomycorrhizal, under <italic><tp:taxon-name><tp:taxon-name-part taxon-name-part-type="genus" reg="Quercus">Quercus</tp:taxon-name-part> <tp:taxon-name-part taxon-name-part-type="species" reg="oleoides">oleoides</tp:taxon-name-part></tp:taxon-name></italic>.</p></tp:treatment-sec><tp:treatment-sec sec-type="diagnosis" id="SECID0ETVAI"><title>Diagnosis.</title><p><italic><tp:taxon-name><tp:taxon-name-part taxon-name-part-type="genus" reg="Lactifluus">Lactifluus</tp:taxon-name-part> <tp:taxon-name-part taxon-name-part-type="species" reg="lorenae">lorenae</tp:taxon-name-part></tp:taxon-name></italic> is clearly distinguished by white basidiomes, staining orange-brown, latex staining white paper yellow, odour somewhat chlorine-like, basidiospores broadly ellipsoid, pleuromacrocystidia 40–53 × 7–9 µm and pileipellis a hyphoepithelium with a gelatinzied hyphoid layer, 30–60 µm wide.</p></tp:treatment-sec><tp:treatment-sec sec-type="Gene sequences ex-holotype" id="SECID0EEWAI"><title>Gene sequences ex-holotype.</title><p><ext-link xmlns:xlink="http://www.w3.org/1999/xlink" ext-link-type="gen" xlink:href="MK211185" xlink:type="simple">MK211185</ext-link> (ITS), <ext-link xmlns:xlink="http://www.w3.org/1999/xlink" ext-link-type="gen" xlink:href="MK211194" xlink:type="simple">MK211194</ext-link> (LSU), <ext-link xmlns:xlink="http://www.w3.org/1999/xlink" ext-link-type="gen" xlink:href="MK258872" xlink:type="simple">MK258872</ext-link> (<italic>rpb</italic>2).</p></tp:treatment-sec><tp:treatment-sec sec-type="etymology" id="SECID0E2WAI"><title>Etymology.</title><p>In honour of Dr. Lorena E. Sánchez Higueredo because of her interest in the conservation of tropical oak forest relicts in Veracruz, Mexico.</p><p><bold>Pileus</bold> 25–114 mm diam., convex when young, expanded to broadly infundibuliform, undulate, depressed at centre when old, smooth to irregular when old, dull whitish with yellow tinges (3A2–3A5), staining orange-brown (5C6–C7) when bruised; margin decurved when young, with edge faintly decurved to straight when old, continuous to irregular. <bold>Lamellae</bold> adnate to subdecurrent, crowded to very close, 0.5–1.8 mm broad, edge entire, bifurcate at different levels, yellowish (3–4A2), staining orange-brown when handled, with lamelullae of different sizes, approximately 1 lamelullae per two lamellae. <bold>Stipe</bold> 20–90 × 11–35 mm, eccentric, cylindrical, attenuated or broadened towards the base, robust but at times flattened; surface smooth to irregular, faintly velvety under lens, more evident towards the base, whitish to cream-white, with yellow stains (5Y8/6), staining orange-brown when handled. <bold>Context</bold> cream colour, changing to brownish-orange when exposed, compact. Odour somewhat like chlorine; taste acrid. <bold>Latex</bold> whitish, milky, at times somewhat serous, staining white paper yellow (5Y 8/2), brownish after some minutes; taste burning acrid. <abbrev xmlns:xlink="http://www.w3.org/1999/xlink" xlink:title="potassium hydroxide" id="ABBRID0EMXAI" xlink:type="simple">KOH</abbrev> staining the pileus and stipe yellow to pale reddish.</p><p><bold>Basidiospores</bold> (6–)6.5–8(–10) × (5–)5.5–6.5(–9) µm; <italic>X̄</italic> = 7.0–7.3(–9.2) × 5.5–6.0(–7.6) µm; <italic>Q̄</italic> = 1.20–1.27, broadly ellipsoid, thin-walled; ornamentation 0.2–0.4 µm high (measured under SEM), an incomplete reticulum, composed of thick and thin bands and some isolated warts, others ornamented almost with isolated warts and some unconnected bands, plage inamyloid; under SEM the relief of the bands of the basidiospores ornamentation appear with an irregular inflated shape and the plage area with reminiscences of ornamentation. <bold>Basidia</bold> 30–45 × 8–11 µm, clavate, some subcylindrical, with refractive contents, thin-walled, with 2, 4 or at times 3 sterigmata. <bold>Pleuromacrocystidia</bold> 40–53 × 7–9 µm, clavate, some cylindrical and faintly broadened towards the middle area, thin-walled, with refractive needle-like and granular contents. <bold>Cheilomacrocystidia</bold> 34–54 × 7–9 µm, cylindrical, some clavate at base, thin-walled, with refractive contents. <bold>Pseudocystidia</bold> absent. <bold>Pileipellis</bold> a hyphoepithelium; suprapellis layer of 30–60 µm thick, gelatinized, composed of periclinally orientated hyphae, in some areas the hyphae are loosely intermixed or at times projected in mounds of up to 85 µm thick, the gelatinized matrix dissolved in <abbrev xmlns:xlink="http://www.w3.org/1999/xlink" xlink:title="potassium hydroxide" id="ABBRID0ECYAI" xlink:type="simple">KOH</abbrev> after some minutes; hyphae 2–4 µm broad, cylindrical, septate, wall up to 0.5 µm thick, sinuous; subpellis of 50–130 µm thick, composed of subisodiametric cells, 12–35 × 10–38 µm diam., yellowish in <abbrev xmlns:xlink="http://www.w3.org/1999/xlink" xlink:title="potassium hydroxide" id="ABBRID0EGYAI" xlink:type="simple">KOH</abbrev>, wall up to 1.0 µm thick; dermatocystidia 37–128 × 6–8 µm, 3.6–4.8 µm diam. at base, clavate, with refractive needle-like and granular contents, wall up to 0.5 µm thick, scarce, arising from subisodiametric cells of the subpellis layer. <bold>Context</bold> hyphae 5–7 µm broad, cylindrical, thin-walled, some with walls 0.5 µm thick, with faint refractive contents, sphaerocytes 12–26 µm diam., pale yellowish, wall 0.5(–1) µm thick, frequent, laticiferous hyphae 4–7 µm diam., infrequent. <bold>Hymenophoral trama</bold> composed of hyphae which are 4–6 µm diam., septate, wall 0.5 µm thick, with sphaerocytes of 10–25 µm diam., pale yellowish, wall 0.5 µm thick, laticiferous hyphae 4–6 µm diam., infrequent. Clamp connections absent.</p></tp:treatment-sec><tp:treatment-sec sec-type="habitat" id="SECID0EOYAI"><title>Habitat.</title><p>Gregarious, under <italic><tp:taxon-name><tp:taxon-name-part taxon-name-part-type="genus" reg="Quercus">Quercus</tp:taxon-name-part> <tp:taxon-name-part taxon-name-part-type="species" reg="oleoides">oleoides</tp:taxon-name-part></tp:taxon-name></italic>, infrequent.</p></tp:treatment-sec><tp:treatment-sec sec-type="material" id="SECID0E6YAI"><title>Additional studied material.</title><p>MEXICO, Veracruz, Alto Lucero Co., 12 km SW Palma Sola (road Veracruz-Nautla) 25 June 2015, Corona 1127, Montoya 5191; October 11, 2016, Caro 103 (all at <abbrev xmlns:xlink="http://www.w3.org/1999/xlink" content-type="institution" xlink:title="Institute of Ecology, A.C., Xalapa, Mexico" id="ABBRID0EFZAI" xlink:type="simple">XAL</abbrev>).</p><fig id="F2" position="float" orientation="portrait"><object-id xmlns:xlink="http://www.w3.org/1999/xlink" content-type="doi" xlink:type="simple">10.3897/mycokeys.59.38359.figure2</object-id><object-id xmlns:xlink="http://www.w3.org/1999/xlink" content-type="arpha" xlink:type="simple">A0035CDF-AED1-5E99-9E20-EB928E4B807D</object-id><label>Figure 2.</label><caption><p><italic><tp:taxon-name><tp:taxon-name-part taxon-name-part-type="genus" reg="Lactifluus">Lactifluus</tp:taxon-name-part></tp:taxon-name></italic> species basidiomes and pileipellis <bold>a, b</bold><italic><tp:taxon-name><tp:taxon-name-part taxon-name-part-type="genus" reg="Lactifluus">L.</tp:taxon-name-part> <tp:taxon-name-part taxon-name-part-type="species" reg="lorenae">lorenae</tp:taxon-name-part></tp:taxon-name></italic>; <bold>c, d</bold><italic><tp:taxon-name><tp:taxon-name-part taxon-name-part-type="genus" reg="Lactifluus">L.</tp:taxon-name-part> <tp:taxon-name-part taxon-name-part-type="species" reg="mexicanus">mexicanus</tp:taxon-name-part></tp:taxon-name></italic>. Scale bars: 40 mm (<bold>a</bold>), 20 mm (<bold>c</bold>), 2 μm (<bold>b, d</bold>).</p></caption><graphic xmlns:xlink="http://www.w3.org/1999/xlink" xlink:href="mycokeys-59-027-g002.jpg" position="float" orientation="portrait" xlink:type="simple" id="oo_347207.jpg"><uri content-type="original_file" xlink:type="simple">https://binary.pensoft.net/fig/347207</uri></graphic></fig><fig id="F3" position="float" orientation="portrait"><object-id xmlns:xlink="http://www.w3.org/1999/xlink" content-type="doi" xlink:type="simple">10.3897/mycokeys.59.38359.figure3</object-id><object-id xmlns:xlink="http://www.w3.org/1999/xlink" content-type="arpha" xlink:type="simple">8DBD6852-8E97-5B9C-AAAE-1925E2A62A4A</object-id><label>Figure 3.</label><caption><p><italic><tp:taxon-name><tp:taxon-name-part taxon-name-part-type="genus" reg="Lactifluus">Lactifluus</tp:taxon-name-part> <tp:taxon-name-part taxon-name-part-type="species" reg="lorenae">lorenae</tp:taxon-name-part></tp:taxon-name></italic> microscopical characteristics <bold>a</bold> basidiospores <bold>b</bold> basidia <bold>c</bold> pleurocystidia <bold>d</bold> cheilocystidia. Scale bars: 5 µm (<bold>a</bold>), 10 µm (<bold>b–d</bold>).</p></caption><graphic xmlns:xlink="http://www.w3.org/1999/xlink" xlink:href="mycokeys-59-027-g003.jpg" position="float" orientation="portrait" xlink:type="simple" id="oo_347208.jpg"><uri content-type="original_file" xlink:type="simple">https://binary.pensoft.net/fig/347208</uri></graphic></fig></tp:treatment-sec><tp:treatment-sec><!--Section generated to contain objects referenced in tp:taxon-treatment.--><fig id="F5" position="float" orientation="portrait"><object-id xmlns:xlink="http://www.w3.org/1999/xlink" content-type="doi" xlink:type="simple">10.3897/mycokeys.59.38359.figure5</object-id><object-id xmlns:xlink="http://www.w3.org/1999/xlink" content-type="arpha" xlink:type="simple">5A042E15-57D2-5DF5-A41E-C4A7DD0048AA</object-id><label>Figure 5.</label><caption><p>SEM microphotographs of <italic><tp:taxon-name><tp:taxon-name-part taxon-name-part-type="genus" reg="Lactifluus">Lactifluus</tp:taxon-name-part></tp:taxon-name></italic> species <bold>a, b</bold><italic><tp:taxon-name><tp:taxon-name-part taxon-name-part-type="genus" reg="Lactifluus">Lactifluus</tp:taxon-name-part> <tp:taxon-name-part taxon-name-part-type="species" reg="lorenae">lorenae</tp:taxon-name-part></tp:taxon-name></italic><bold>c, d</bold><italic><tp:taxon-name><tp:taxon-name-part taxon-name-part-type="genus" reg="Lactifluus">L.</tp:taxon-name-part> <tp:taxon-name-part taxon-name-part-type="species" reg="mexicanus">mexicanus</tp:taxon-name-part></tp:taxon-name></italic>. Scale bar: 2 μm.</p></caption><graphic xmlns:xlink="http://www.w3.org/1999/xlink" xlink:href="mycokeys-59-027-g005.jpg" position="float" orientation="portrait" xlink:type="simple" id="oo_347210.jpg"><uri content-type="original_file" xlink:type="simple">https://binary.pensoft.net/fig/347210</uri></graphic></fig></tp:treatment-sec></tp:taxon-treatment>
