# Supplementary material for: Two new species of Lactifluus (Fungi, Russulales) from tropical Quercus forest in eastern Mexico
Source: MycoKeys. 2019 Oct 16;59:27–45. doi: 10.3897/mycokeys.59.38359 (PMC6811376; doi:10.3897/mycokeys.59.38359)
Supplement: XML Treatment for Lactifluus mexicanus [file mycokeys.59.38359-treatment2.xml]

<!DOCTYPE tp:taxon-treatment
  PUBLIC "-//TaxonX//DTD Taxonomic Treatment Publishing DTD v0 20100105//EN" "tax-treatment-NSO.dtd">
<tp:taxon-treatment xmlns:tp="http://www.plazi.org/taxpub"><tp:treatment-meta><kwd-group><label>Taxon classification</label><kwd><named-content xmlns:xlink="http://www.w3.org/1999/xlink" content-type="kingdom">Fungi</named-content></kwd></kwd-group><mixed-citation publication-type="journal"><person-group><name><surname>Montoya</surname><given-names>Leticia</given-names></name><name><surname>Caro</surname><given-names>Abraham</given-names></name><name><surname>Ramos</surname><given-names>Antero</given-names></name><name><surname>Bandala1</surname><given-names>Victor M.</given-names></name></person-group><article-title>Two new species of <italic><tp:taxon-name><tp:taxon-name-part taxon-name-part-type="genus" reg="Lactifluus">Lactifluus</tp:taxon-name-part></tp:taxon-name></italic> (<tp:taxon-name><tp:taxon-name-part taxon-name-part-type="kingdom">Fungi</tp:taxon-name-part></tp:taxon-name>, <tp:taxon-name><tp:taxon-name-part taxon-name-part-type="genus" reg="Russulales">Russulales</tp:taxon-name-part></tp:taxon-name>) from tropical <italic><tp:taxon-name><tp:taxon-name-part taxon-name-part-type="genus" reg="Quercus">Quercus</tp:taxon-name-part></tp:taxon-name></italic> forest in eastern Mexico</article-title><source>MycoKeys</source><day>16</day><month>10</month><year>2019</year><volume>59</volume><fpage>27</fpage><lpage>45</lpage><pub-id pub-id-type="doi">10.3897/mycokeys.59.38359</pub-id></mixed-citation></tp:treatment-meta><tp:nomenclature><tp:taxon-name><object-id xmlns:xlink="http://www.w3.org/1999/xlink" content-type="arpha" xlink:type="simple">21BD75FD-A2F3-52BF-8897-7BE7B29C5270</object-id>
              <tp:taxon-name-part taxon-name-part-type="genus" reg="Lactifluus">Lactifluus</tp:taxon-name-part>
              <tp:taxon-name-part taxon-name-part-type="species" reg="mexicanus">mexicanus</tp:taxon-name-part>
              <object-id xmlns:xlink="http://www.w3.org/1999/xlink" content-type="mycobank" xlink:type="simple">829061</object-id>
            </tp:taxon-name><tp:taxon-authority>Montoya, Caro, Bandala &amp; Ramos</tp:taxon-authority><tp:taxon-status xmlns:xlink="http://www.w3.org/1999/xlink" xlink:type="simple">sp. nov.</tp:taxon-status><xref ref-type="fig" rid="F2">Figs 2c, d</xref><xref ref-type="fig" rid="F4">, 4</xref><xref ref-type="fig" rid="F5">, 5c, d</xref></tp:nomenclature><tp:treatment-sec sec-type="Holotype" id="SECID0EX4AI"><title>Holotype.</title><p>MEXICO, Veracruz State, Veracruz, Alto Lucero Co., 12 km SW Palma Sola (road Veracruz-Nautla) 11 July 2016, Montoya 5276 (<abbrev xmlns:xlink="http://www.w3.org/1999/xlink" content-type="institution" xlink:title="Institute of Ecology, A.C., Xalapa, Mexico" id="ABBRID0E44AI" xlink:type="simple">XAL</abbrev>). Ectomycorrhizal, under <italic><tp:taxon-name><tp:taxon-name-part taxon-name-part-type="genus" reg="Quercus">Quercus</tp:taxon-name-part> <tp:taxon-name-part taxon-name-part-type="species" reg="oleoides">oleoides</tp:taxon-name-part></tp:taxon-name></italic>.</p></tp:treatment-sec><tp:treatment-sec sec-type="diagnosis" id="SECID0EN5AI"><title>Diagnosis.</title><p>Recognised by the combination of pileus disc faintly rugose, margin rugose to strongly venous-rugose, lamellae close to very close, the stipe including pinkish tinges and by the size of lamprocystidia and pileipellis terminal elements.</p></tp:treatment-sec><tp:treatment-sec sec-type="Gene sequences ex-holotype" id="SECID0ES5AI"><title>Gene sequences ex-holotype.</title><p><ext-link xmlns:xlink="http://www.w3.org/1999/xlink" ext-link-type="gen" xlink:href="MK211181" xlink:type="simple">MK211181</ext-link> (ITS), <ext-link xmlns:xlink="http://www.w3.org/1999/xlink" ext-link-type="gen" xlink:href="MK211190" xlink:type="simple">MK211190</ext-link> (LSU), <ext-link xmlns:xlink="http://www.w3.org/1999/xlink" ext-link-type="gen" xlink:href="MK258871" xlink:type="simple">MK258871</ext-link> (<italic>rpb</italic>2).</p></tp:treatment-sec><tp:treatment-sec sec-type="etymology" id="SECID0EJ6AI"><title>Etymology.</title><p>referring to Mexico.</p><p><bold>Pileus</bold> 33–125 mm diam., convex, plano convex to depressed at centre, subvelvety, smooth or at times faintly rugose at centre, at remaining disc surface smooth, vinaceous-brown or vinaceous (7D6–8; 7E8; 8C7; 8D4–8) when young, then ferruginous-brown, cinnamon-brown, frequently pale vinaceous (7C4–6), dull vinaceous (7D6) or pinkish-wine over a yellowish base, other reddish-brown to vinaceous (7C8–E8, 7D7–8; 2.5YR 4–5/6), at times with orange-brown (6C7; 6D7–8; 5YR 5/6–6/6; 7.5YR 5/4, 5/6–8) areas; margin decurved, straight in age, at times undulated, rugose to strongly venous-rugose. <bold>Lamellae</bold> 2–9 mm broad, close to very close, adnate to subdecurrent, arcuate, with entire edge, some furcate at different levels, at times sinuous especially towards the stipe attachment, pale yellowish to yellowish (2.5Y 8/1–3, 8/6; 7.5YR 8/4; 10YR 8/3–6), straw-yellow, yellow-orange (4A2–6 surfaces, 5A3–5 edges in group) with brown to cinnamon-brown tinges, with faint vinaceous stains or brown colour (2.5YR 5/3; 7.5YR 5/4) when handled; lamelullae of different sizes, 1–4 per lamellae. <bold>Stipe</bold> 35–115 × 9–27 mm, cylindrical, faintly broadened towards the base, subtomentose, dry, solid, in general concolorous but paler than pileus surface, at apex pale pinkish-orange (5YR 8/3–4), pinkish-brown, pale orange-brown or pinkish-red (6B3–4, 6B6–C6; 5YR 7/4–6, 8/2), continuing in pale orange (6A2–3), brown-orange with pinkish-grey tinges (6B2–5, 6C2) and pinkish-brown (6–7B3, 6–7B4) colours, becoming darker towards the base (7C4–6) (2.5YR 4/6; 5YR 6/4; 5YR 6/6; 7.5YR 6/3, 5/4, 8/4, 8/6), with some dark brown areas; base whitish and with whitish mycelium. <bold>Context</bold> compact, whitish to yellowish, staining brown-vinaceous. Odour faintly disagreeable, fishy; taste mild to somewhat bitter. <bold>Latex</bold> whitish to cream colour (2.5Y 8/3–6), milky, abundant, secreting from the whole basidiome, staining the lamellae and white paper pale brown; taste mild. <abbrev xmlns:xlink="http://www.w3.org/1999/xlink" xlink:title="potassium hydroxide" id="ABBRID0E16AI" xlink:type="simple">KOH</abbrev> darkens the pileus surface.</p><p><bold>Basidiospores</bold> 8–10(–11) × 7–9(–10) µm, <italic>X̄</italic>= 8.7–9.2 × 7.5–9.0 µm, <italic>Q̄</italic> = 1.1–1.2, subglobose to broadly ellipsoid, thin-walled; ornamentation up to 0.2–1.2 µm high (measured under SEM), a rather complete reticulum with irregular ridges, at times with thin connecting lines, rarely with some isolated ridges; plage in most spores inamyloid, rarely faintly amyloid; under SEM, the basidiospores wall appears rugose and with some isolated verrucae, with a complete reticulum composed of continuous regular or irregular ridges, some parts of the reticulum having rounded or irregular nodulose elevations, these later seen in the light microscope as verrucae, plage area smooth or with ornamentation reminiscences. <bold>Basidia</bold> 38–47 × 8–13 µm, clavate to faintly cylindrical, with 3–4 sterigma (at times with 2), thin-walled, with refractive contents. <bold>Pleurolamprocystidia</bold> 47–63 × 5–8 µm, lanceolate, at times mucronate, with wall 1.0–2.0 (–3.0) µm thick (in some elements, the wall is so thick that the lumen is very narrow). <bold>Cheilolamprocystidia</bold> 40–55 × 5–8 µm, lanceolate, some subcylindrical, at times mucronate, with wall up to 1.0 µm thick, without dense contents, hyaline. <bold>Pseudocystidia</bold> absent. <bold>Pileipellis</bold> a lampropalisade, elements of the suprapellis 45–63 × 3–6 µm, most cylindrical, others clavate, ventricose or even ovoid 10–12 × 5–6 µm, without dense contents, some septate, hyaline, compact, at times, the elements arranged in mounds, wall up to 0.5 µm thick; subpellis 42–70 µm thick, composed of cells 9–30 × 7–20 µm, inflated, some subisodiametric, others irregular in form, wall 0.5–1.0 µm thick, not gelatinzied, pale yellowish in <abbrev xmlns:xlink="http://www.w3.org/1999/xlink" xlink:title="potassium hydroxide" id="ABBRID0EQABI" xlink:type="simple">KOH</abbrev>. <bold>Context</bold> hyphae in an irregular arrangement, 5.0–8.0 µm diam., cylindrical, septate, wall up to 0.5 µm thick, laticiferous hyphae 4–7 µm diam., with refractive contents, yellowish in <abbrev xmlns:xlink="http://www.w3.org/1999/xlink" xlink:title="potassium hydroxide" id="ABBRID0EWABI" xlink:type="simple">KOH</abbrev>; sphaerocytes 14–20 × 16–22 µm, yellowish, wall 1–1.5 µm thick scarce. <bold>Hymenophoral trama</bold> with hyphae 4–8 µm diam., cylindrical, septate, wall up to 0.5 µm thick, with scarce refractive contents, intermixed with laticiferous hyphae 4–8 µm diam., with refractive contents, yellowish in <abbrev xmlns:xlink="http://www.w3.org/1999/xlink" xlink:title="potassium hydroxide" id="ABBRID0E3ABI" xlink:type="simple">KOH</abbrev>; sphaerocytes 19–27 µm diam., hyaline, with a faint yellowish tinge. Clamp connections absent.</p></tp:treatment-sec><tp:treatment-sec sec-type="habitat" id="SECID0EABBI"><title>Habitat.</title><p>Solitary or gregarious, under <italic><tp:taxon-name><tp:taxon-name-part taxon-name-part-type="genus" reg="Quercus">Quercus</tp:taxon-name-part> <tp:taxon-name-part taxon-name-part-type="species" reg="oleoides">oleoides</tp:taxon-name-part></tp:taxon-name></italic>.</p></tp:treatment-sec><tp:treatment-sec sec-type="material" id="SECID0ERBBI"><title>Additional studied material.</title><p>MEXICO, Veracruz, Alto Lucero Co., 12 km SW Palma Sola (road Veracruz-Nautla) 25 June 2015, Montoya 5189, 5192; 3 July 2015, Montoya 5193; 5 July 2016, Montoya 5266; 4 October 2016, Montoya 5294, 5295; 29 June 2017, Caro 109, Montoya 5329, 5330, 5331; 4 July 2017, Corona 1370, 1371; 10 July 2017 Montoya 5340; 12 September 2017, Montoya 5398; 16 September 2017, Montoya 5411, 5412; 19 September 2017, Caro125, 126; 25 September 2017 Corona 1423, 1424 (all at <abbrev xmlns:xlink="http://www.w3.org/1999/xlink" content-type="institution" xlink:title="Institute of Ecology, A.C., Xalapa, Mexico" id="ABBRID0EXBBI" xlink:type="simple">XAL</abbrev>).</p><fig id="F4" position="float" orientation="portrait"><object-id xmlns:xlink="http://www.w3.org/1999/xlink" content-type="doi" xlink:type="simple">10.3897/mycokeys.59.38359.figure4</object-id><object-id xmlns:xlink="http://www.w3.org/1999/xlink" content-type="arpha" xlink:type="simple">2EF73C0E-7FFC-504B-AED1-0C1BC597CB1F</object-id><label>Figure 4.</label><caption><p><italic><tp:taxon-name><tp:taxon-name-part taxon-name-part-type="genus" reg="Lactifluus">Lactifluus</tp:taxon-name-part> <tp:taxon-name-part taxon-name-part-type="species" reg="mexicanus">mexicanus</tp:taxon-name-part></tp:taxon-name></italic> microscopical characteristics <bold>a</bold> basidiospores <bold>b</bold> basidia <bold>c</bold> pleurocystidia <bold>d</bold> cheilocystidia. Scale bar: 5 µm (<bold>a</bold>), 10 µm (<bold>b–d</bold>).</p></caption><graphic xmlns:xlink="http://www.w3.org/1999/xlink" xlink:href="mycokeys-59-027-g004.jpg" position="float" orientation="portrait" xlink:type="simple" id="oo_347209.jpg"><uri content-type="original_file" xlink:type="simple">https://binary.pensoft.net/fig/347209</uri></graphic></fig><fig id="F5" position="float" orientation="portrait"><object-id xmlns:xlink="http://www.w3.org/1999/xlink" content-type="doi" xlink:type="simple">10.3897/mycokeys.59.38359.figure5</object-id><object-id xmlns:xlink="http://www.w3.org/1999/xlink" content-type="arpha" xlink:type="simple">5A042E15-57D2-5DF5-A41E-C4A7DD0048AA</object-id><label>Figure 5.</label><caption><p>SEM microphotographs of <italic><tp:taxon-name><tp:taxon-name-part taxon-name-part-type="genus" reg="Lactifluus">Lactifluus</tp:taxon-name-part></tp:taxon-name></italic> species <bold>a, b</bold><italic><tp:taxon-name><tp:taxon-name-part taxon-name-part-type="genus" reg="Lactifluus">Lactifluus</tp:taxon-name-part> <tp:taxon-name-part taxon-name-part-type="species" reg="lorenae">lorenae</tp:taxon-name-part></tp:taxon-name></italic><bold>c, d</bold><italic><tp:taxon-name><tp:taxon-name-part taxon-name-part-type="genus" reg="Lactifluus">L.</tp:taxon-name-part> <tp:taxon-name-part taxon-name-part-type="species" reg="mexicanus">mexicanus</tp:taxon-name-part></tp:taxon-name></italic>. Scale bar: 2 μm.</p></caption><graphic xmlns:xlink="http://www.w3.org/1999/xlink" xlink:href="mycokeys-59-027-g005.jpg" position="float" orientation="portrait" xlink:type="simple" id="oo_347210.jpg"><uri content-type="original_file" xlink:type="simple">https://binary.pensoft.net/fig/347210</uri></graphic></fig></tp:treatment-sec><tp:treatment-sec><!--Section generated to contain objects referenced in tp:taxon-treatment.--><fig id="F2" position="float" orientation="portrait"><object-id xmlns:xlink="http://www.w3.org/1999/xlink" content-type="doi" xlink:type="simple">10.3897/mycokeys.59.38359.figure2</object-id><object-id xmlns:xlink="http://www.w3.org/1999/xlink" content-type="arpha" xlink:type="simple">A0035CDF-AED1-5E99-9E20-EB928E4B807D</object-id><label>Figure 2.</label><caption><p><italic><tp:taxon-name><tp:taxon-name-part taxon-name-part-type="genus" reg="Lactifluus">Lactifluus</tp:taxon-name-part></tp:taxon-name></italic> species basidiomes and pileipellis <bold>a, b</bold><italic><tp:taxon-name><tp:taxon-name-part taxon-name-part-type="genus" reg="Lactifluus">L.</tp:taxon-name-part> <tp:taxon-name-part taxon-name-part-type="species" reg="lorenae">lorenae</tp:taxon-name-part></tp:taxon-name></italic>; <bold>c, d</bold><italic><tp:taxon-name><tp:taxon-name-part taxon-name-part-type="genus" reg="Lactifluus">L.</tp:taxon-name-part> <tp:taxon-name-part taxon-name-part-type="species" reg="mexicanus">mexicanus</tp:taxon-name-part></tp:taxon-name></italic>. Scale bars: 40 mm (<bold>a</bold>), 20 mm (<bold>c</bold>), 2 μm (<bold>b, d</bold>).</p></caption><graphic xmlns:xlink="http://www.w3.org/1999/xlink" xlink:href="mycokeys-59-027-g002.jpg" position="float" orientation="portrait" xlink:type="simple" id="oo_347207.jpg"><uri content-type="original_file" xlink:type="simple">https://binary.pensoft.net/fig/347207</uri></graphic></fig></tp:treatment-sec></tp:taxon-treatment>
